# Supplementary material for: Tethered optoacoustic and optical coherence tomography capsule endoscopy for label-free assessment of Barrett’s oesophageal neoplasia
Source: Nat Biomed Eng. 2025 Aug 6;10(2):259–76. doi: 10.1038/s41551-025-01462-0 (PMC12920095; doi:10.1038/s41551-025-01462-0)
Supplement: Supplementary file 3 — Statistical source data (OCT transparency of intestinal metaplastic glands and dysplastic glands, distribution of glands transparency in ROIs, OCT penetration in different types of mucosae and average vascular depth in different types of mucosae). [file 41551_2025_1462_MOESM3_ESM.xlsx]

## Sheet: Fig. 3b
Intestinal metaplastic gland #	Gland transparency in OCT (a.u.)	Dysplastic gland #	Gland transparency in OCT (a.u.)
1	0.5049	1	0.6357
2	0.5143	2	0.6754
3	0.5485	3	0.6906
4	0.5684	4	0.7141
5	0.5706	5	0.7341
6	0.5714	6	0.7351
7	0.5778	7	0.7573
8	0.5802	8	0.7584
9	0.5803	9	0.7585
10	0.5841	10	0.7607
11	0.5862	11	0.7683
12	0.5927	12	0.7699
13	0.5929	13	0.7953
14	0.5969	14	0.7975
15	0.6043	15	0.8078
16	0.6058	16	0.8096
17	0.6067	17	0.8099
18	0.6086	18	0.8117
19	0.6202	19	0.8195
20	0.6212	20	0.822
21	0.6265	21	0.8239
22	0.6265	22	0.8264
23	0.6283	23	0.8332
24	0.6351	24	0.8333
25	0.6367	25	0.8356
26	0.6402	26	0.8364
27	0.644	27	0.8372
28	0.6445	28	0.8382
29	0.6485	29	0.8413
30	0.6519	30	0.8428
31	0.657	31	0.8454
32	0.6585	32	0.8456
33	0.6616	33	0.8489
34	0.669	34	0.8498
35	0.6719	35	0.8518
36	0.6722	36	0.8528
37	0.6732	37	0.8601
38	0.6802	38	0.8605
39	0.6823	39	0.8611
40	0.6834	40	0.863
41	0.6836	41	0.8646
42	0.6844	42	0.8647
43	0.6886	43	0.8647
44	0.6888	44	0.8658
45	0.6892	45	0.8668
46	0.691	46	0.8691
47	0.6929	47	0.8707
48	0.6933	48	0.8709
49	0.6934	49	0.8743
50	0.6945	50	0.8744
51	0.6946	51	0.8746
52	0.6947	52	0.8775
53	0.6964	53	0.8776
54	0.6966	54	0.8785
55	0.6976	55	0.879
56	0.6997	56	0.8801
57	0.7008	57	0.8828
58	0.702	58	0.8879
59	0.7043	59	0.8895
60	0.7062	60	0.8898
61	0.7068	61	0.8903
62	0.7105	62	0.893
63	0.7161	63	0.8931
64	0.717	64	0.8935
65	0.717	65	0.8938
66	0.7235	66	0.8947
67	0.7274	67	0.8947
68	0.7278	68	0.8971
69	0.7281	69	0.8975
70	0.729	70	0.8981
71	0.7297	71	0.8983
72	0.7321	72	0.8986
73	0.7322	73	0.8986
74	0.7344	74	0.9029
75	0.7363	75	0.9036
76	0.737	76	0.9046
77	0.7372	77	0.9053
78	0.7372	78	0.9106
79	0.7379	79	0.9115
80	0.7388	80	0.9118
81	0.739	81	0.9137
82	0.7398	82	0.9182
83	0.7401	83	0.9279
84	0.7401	84	0.9365
85	0.7415
86	0.7418
87	0.7431
88	0.746
89	0.746
90	0.7501
91	0.7507
92	0.7522
93	0.7529
94	0.7549
95	0.7565
96	0.7574
97	0.759
98	0.7606
99	0.7633
100	0.7634
101	0.7634
102	0.7664
103	0.7682
104	0.7683
105	0.7683
106	0.7692
107	0.7705
108	0.7726
109	0.7732
110	0.7771
111	0.7824

## Sheet: Fig. 3c
Gland transparency in OCT (a.u.)
Dysplastic ROI 1	Dysplastic ROI 2	Dysplastic ROI 3	Dysplastic ROI 4	Dysplastic ROI 5	Dysplastic ROI 6	Dysplastic ROI 7	Dysplastic ROI 8	Dysplastic ROI 9	Dysplastic ROI 10	Dysplastic ROI 11	Dysplastic ROI 12	Dysplastic ROI 13	Dysplastic ROI 14	Dysplastic ROI 15	Dysplastic ROI 16	Dysplastic ROI 17	Dysplastic ROI 18	Dysplastic ROI 19
0.9036	0.8935	0.8413	0.8828	0.6754	0.8668	0.8456	0.8428	0.6357	0.8611	0.9106	0.7585	0.8895	0.7699	0.8971	0.8947	0.9029	0.9279	0.8975
0.9118	0.7573	0.8498	0.8528	0.7953	0.8195	0.822	0.8744	0.6906	0.8646	0.8931	0.7141	0.8117		0.8658	0.8986	0.8898	0.8743	0.8947
0.8785	0.8332	0.8372	0.8746	0.8239	0.8364	0.8096	0.8647		0.8518	0.8983				0.8707	0.8986	0.8903	0.8981	0.9182
0.8801	0.7607	0.8099	0.8382	0.7975	0.8709	0.7584			0.8489	0.8775				0.8264		0.879	0.8647	0.9137
	0.8605	0.8356		0.7683	0.863	0.7341			0.7351					0.8691		0.9053		0.9046
	0.8601	0.8333			0.8078									0.8879		0.9115		0.8938
	0.8776	0.8454												0.893				0.9365
Gland transparency in OCT (a.u.)
Intestinal metaplasia ROI 1	Intestinal metaplasia ROI 2	Intestinal metaplasia ROI 3	Intestinal metaplasia ROI 4	Intestinal metaplasia ROI 5	Intestinal metaplasia ROI 6	Intestinal metaplasia ROI 7	Intestinal metaplasia ROI 8	Intestinal metaplasia ROI 9	Intestinal metaplasia ROI 10	Intestinal metaplasia ROI 11	Intestinal metaplasia ROI 12
0.6823	0.5862	0.6585	0.6519	0.5802	0.6719	0.702	0.717	0.717	0.6946	0.739	0.6964
0.6402	0.6086	0.6933	0.5803	0.6445	0.7372	0.7344	0.7008	0.746	0.6802	0.7732	0.6616
0.6997	0.6067	0.5841	0.5706	0.5714	0.7606	0.7161	0.7692	0.7634		0.7418	0.7274
0.6732	0.7105	0.6283	0.6043	0.5969	0.691	0.7771	0.7431	0.7683		0.7507	0.6966
0.6929	0.7297	0.6265	0.5485	0.6202	0.7401	0.7363	0.669			0.759	0.729
0.6947	0.6351	0.6485	0.5927	0.6367	0.7278	0.7549	0.746			0.7415	0.7068
	0.7529	0.644	0.5049	0.6265	0.6722	0.7321	0.7565			0.7522
	0.7388		0.657	0.5684	0.7043	0.7401	0.7574			0.7824
	0.6976		0.6058	0.5929	0.6836	0.6886	0.7634			0.7062
	0.7235		0.5143		0.7372		0.7683			0.7379
	0.6892		0.5778		0.6834		0.7682			0.7664
			0.6212		0.6945		0.7398			0.7633
					0.7281		0.6934
					0.6844		0.7501
							0.7322
							0.6888
							0.7726
							0.737
							0.7705

## Sheet: Fig. 3d
Using whether a dysplastic/Intestinal metaplasia ROI contains at least one gland with transparency over the transparency threshold (T) as the standard to distinguish dysplastic ROI from intestinal metaplasia ROI
Gland transparency threshold (T)	True positive rate	False positive rate
1	0	0
0.99	0	0
0.98	0	0
0.97	0	0
0.96	0	0
0.95	0	0
0.94	0.0526	0
0.93	0.1053	0
0.92	0.2632	0
0.91	0.2632	0
0.9	0.4211	0
0.89	0.5263	0
0.88	0.6316	0
0.87	0.6842	0
0.86	0.6842	0
0.85	0.7895	0
0.84	0.7895	0
0.83	0.8421	0
0.82	0.8421	0
0.81	0.8421	0
0.8	0.8421	0
0.79	0.8421	0.0833
0.78	0.8421	0.25
0.77	0.8947	0.4167
0.76	0.9474	0.5
0.75	0.9474	0.5
0.74	0.9474	0.5
0.73	0.9474	0.5833
0.72	0.9474	0.5833
0.71	0.9474	0.5833
0.7	1	0.8333
0.69	1	0.8333
0.68	1	0.8333
0.67	1	0.8333
0.66	1	0.9167
0.65	1	1
0.64	1	1
0.63	1	1
0.62	1	1
0.61	1	1
0.6	1	1
0.59	1	1
0.58	1	1
0.57	1	1
0.56	1	1
0.55	1	1
0.54	1	1
0.53	1	1
0.52	1	1
0.51	1	1
0.5	1	1
0.49	1	1
0.48	1	1
0.47	1	1
0.46	1	1
0.45	1	1
0.44	1	1
0.43	1	1
0.42	1	1
0.41	1	1
0.4	1	1
0.39	1	1
0.38	1	1
0.37	1	1
0.36	1	1
0.35	1	1
0.34	1	1
0.33	1	1
0.32	1	1
0.31	1	1
0.3	1	1
0.29	1	1
0.28	1	1
0.27	1	1
0.26	1	1
0.25	1	1
0.24	1	1
0.23	1	1
0.22	1	1
0.21	1	1
0.2	1	1
0.19	1	1
0.18	1	1
0.17	1	1
0.16	1	1
0.15	1	1
0.14	1	1
0.13	1	1
0.12	1	1
0.11	1	1
0.1	1	1

## Sheet: Fig. 3e
OCT penetration depth (µm)
Normal squamous mucosa	Gastric metaplasia	Intestinal metaplasia	Dysplasia	Intra-mucosal cancer
591.989	219.329	475.61	509.394	263.15
661.454	243.424	550.721	513.976	309.126
675.688	253.465	579.687	531.488	331.293
713.225	272.16	590.122	539.355	331.606
724.29	272.536	592.373	541.799	350.449
743.184	298.865	594.61	544.07	373.703
762.151	301.264	599.413	557.486	392.883
762.629	310.914	603.266	568.502	416.687
900.875	342.525	605.34	568.722
	368.95	612.373	572.42
	374.12	679.888	579.585
	378.821	703.985	585.309
	474.747		592.082
			613.102
			614.027
			615.168
			667.394
			672.291
			705.81

## Sheet: Fig. 3f
Average vascular depth within an ROI (µm)
Normal squamous mucosa	Gastric metaplasia	Intestinal metaplasia	Dysplasia	Intra-mucosal cancer
387.245	191.065	178.612	161.895	230.234
449.315	226.572	190.953	177.666	235.605
455.594	233.41	222.672	199.568	260.434
484.792	268.936	236.312	217.515	272.608
521.656	298.107	252.595	225.024	279.977
548.983	301.084	256.3	228.896	282.059
567.831	308.516	260.377	233.733	320.837
612.457	344.767	270.489	233.841	327.941
780.027	380.385	284.026	244.764
	405.706	284.632	265.814
	410.272	356.358	266.495
	423.186	380.422	274.666
	474.693		299.629
			301.659
			360.814
			376.173
			384.404
			431.842
			515.346
