# Supplementary material for: Tethered optoacoustic and optical coherence tomography capsule endoscopy for label-free assessment of Barrett’s oesophageal neoplasia
Source: Nat Biomed Eng. 2025 Aug 6;10(2):259–76. doi: 10.1038/s41551-025-01462-0 (PMC12920095; doi:10.1038/s41551-025-01462-0)
Supplement: Supplementary file 4 — Statistical source data (epithelial inhomogeneity in different types of mucosae, vascular density in different types of mucosae, distribution of mucosal inhomogeneity and vascular depths in different types of mucosae). [file 41551_2025_1462_MOESM4_ESM.xlsx]

## Sheet: Fig. 4e
Calculated epithelial inhomogeneity in OCT (a.u.)
Normal squamous mucosa	Gastric metaplasia	Intestinal metaplasia	Dysplasia	Intra-mucosal cancer
0.0784	0.0944	0.114	0.1214	0.114
0.0822	0.0986	0.1336	0.1259	0.12
0.084	0.1082	0.1355	0.1261	0.1343
0.0885	0.1162	0.1477	0.1281	0.1352
0.0887	0.1236	0.1497	0.13	0.1353
0.0902	0.1241	0.1505	0.1301	0.1371
0.1125	0.1362	0.1508	0.1328	0.1415
0.1193	0.1476	0.1585	0.1408	0.1722
0.1325	0.1525	0.1594	0.1571
	0.1531	0.1687	0.1616
	0.1879	0.1811	0.1681
	0.1926	0.1895	0.1892
	0.1992		0.1901
			0.2114
			0.2157
			0.2692
			0.2738
			0.3602
			0.3885

## Sheet: Fig. 4f
Average vascular density within an ROI (a.u.)
Normal squamous mucosa	Gastric metaplasia	Intestinal metaplasia	Dysplasia	Intra-mucosal cancer
0.0303	0.0939	0.054	0.044	0.0548
0.0305	0.0961	0.0789	0.0777	0.1074
0.0477	0.1731	0.0893	0.0841	0.1308
0.0576	0.2004	0.1172	0.0895	0.3216
0.0801	0.2374	0.1544	0.1098	0.4299
0.0853	0.3225	0.1755	0.1275	0.5649
0.0929	0.448	0.2433	0.1453	0.7512
0.0941	0.4557	0.4251	0.1595	0.8261
0.2573	0.5137	0.5825	0.2159
	0.5299	0.6585	0.2257
	0.6645	0.7135	0.2625
	0.7728	0.826	0.2759
	0.8128		0.3543
			0.3768
			0.4193
			0.5748
			0.5824
			0.6395
			0.745

## Sheet: Fig. 4g
Distribution of mucosal inhomogeneity and vascular depths in normal, gastric metaplastic, intestinal metaplastic, dysplastic and cancerous mucosae
Normal squamous mucosa			Gastric metaplasia			Intestinal metaplasia			Dysplasia			Intra-mucosal cancer
Mucosal inhomogeneity (a.u.)	Average vascular depth within an ROI (µm)		Mucosal inhomogeneity (a.u.)	Average vascular depth within an ROI (µm)		Mucosal inhomogeneity (a.u.)	Average vascular depth within an ROI (µm)		Mucosal inhomogeneity (a.u.)	Average vascular depth within an ROI (µm)		Mucosal inhomogeneity (a.u.)	Average vascular depth within an ROI (µm)
0.1193	780.027		0.1476	474.693		0.1687	284.632		0.3602	431.842		0.114	230.234
0.0822	484.793		0.1926	410.272		0.1895	260.377		0.3885	384.404		0.12	235.605
0.084	548.982		0.0986	380.385		0.1505	236.312		0.2157	515.346		0.1343	260.434
0.0887	567.832		0.1082	405.706		0.114	178.612		0.13	265.814		0.1352	272.608
0.0885	455.594		0.0944	308.516		0.1336	190.953		0.1259	233.841		0.1353	279.977
0.0902	612.457		0.1362	191.065		0.1508	252.595		0.1214	266.495		0.1371	282.059
0.0784	387.245		0.1162	423.186		0.1355	284.026		0.2692	360.814		0.1415	320.837
0.1125	521.656		0.1525	226.572		0.1585	356.358		0.1261	177.666		0.1722	327.941
0.1075	449.315		0.1241	268.936		0.1477	222.672		0.1301	161.895
			0.1531	233.41		0.1594	380.422		0.1571	233.733
			0.1236	344.767		0.1811	256.3		0.1408	299.629
			0.1879	298.107		0.1497	270.489		0.1328	301.659
			0.1992	301.084					0.1681	376.173
									0.2738	274.666
									0.1616	217.515
									0.2114	244.764
									0.1892	228.896
									0.1281	199.568
									0.1901	225.024
