# Supplementary material for: Tethered optoacoustic and optical coherence tomography capsule endoscopy for label-free assessment of Barrett’s oesophageal neoplasia
Source: Nat Biomed Eng. 2025 Aug 6;10(2):259–76. doi: 10.1038/s41551-025-01462-0 (PMC12920095; doi:10.1038/s41551-025-01462-0)
Supplement: Supplementary file 5 — Statistical source data (all ratings the 8 graders made in the validation of O2E imaging features to differentiate various types of mucosae). [file 41551_2025_1462_MOESM5_ESM.xlsx]

## Sheet: Fig. 6b OCT step
All ratings of OCT step in Classification Test 1
Ground truth	Randomized ROIs for test	Rater 1	Rater 2	Rater 3	Rater 4	Rater 5	Rater 6	Rater 7	Rater 8
Abnormal	ROI 1	Abnormal	Abnormal	Abnormal	Abnormal	Abnormal	Abnormal	Abnormal	Abnormal
Abnormal	ROI 2	Abnormal	Normal	Normal	Abnormal	Normal	Abnormal	Normal	Abnormal
Abnormal	ROI 3	Abnormal	Abnormal	Abnormal	Abnormal	Abnormal	Abnormal	Abnormal	Abnormal
Abnormal	ROI 4	Abnormal	Abnormal	Normal	Abnormal	Abnormal	Abnormal	Abnormal	Abnormal
Abnormal	ROI 5	Abnormal	Abnormal	Abnormal	Abnormal	Abnormal	Abnormal	Abnormal	Abnormal
Abnormal	ROI 6	Abnormal	Abnormal	Abnormal	Abnormal	Abnormal	Abnormal	Normal	Abnormal
Abnormal	ROI 7	Abnormal	Abnormal	Abnormal	Abnormal	Abnormal	Abnormal	Abnormal	Abnormal
Abnormal	ROI 8	Abnormal	Abnormal	Abnormal	Abnormal	Abnormal	Abnormal	Abnormal	Abnormal
Abnormal	ROI 9	Abnormal	Abnormal	Abnormal	Abnormal	Abnormal	Abnormal	Abnormal	Abnormal
Abnormal	ROI 10	Abnormal	Abnormal	Abnormal	Abnormal	Abnormal	Abnormal	Abnormal	Abnormal
Abnormal	ROI 11	Normal	Abnormal	Abnormal	Abnormal	Normal	Abnormal	Normal	Abnormal
Abnormal	ROI 12	Abnormal	Abnormal	Abnormal	Abnormal	Normal	Abnormal	Abnormal	Abnormal
Abnormal	ROI 13	Abnormal	Abnormal	Abnormal	Abnormal	Normal	Abnormal	Abnormal	Abnormal
Abnormal	ROI 14	Abnormal	Abnormal	Abnormal	Abnormal	Abnormal	Abnormal	Abnormal	Abnormal
Normal	ROI 15	Normal	Normal	Normal	Normal	Normal	Abnormal	Normal	Abnormal
Abnormal	ROI 16	Abnormal	Abnormal	Abnormal	Abnormal	Normal	Abnormal	Abnormal	Abnormal
Normal	ROI 17	Normal	Normal	Normal	Abnormal	Abnormal	Abnormal	Normal	Abnormal
Abnormal	ROI 18	Abnormal	Abnormal	Abnormal	Abnormal	Abnormal	Abnormal	Abnormal	Abnormal
Abnormal	ROI 19	Abnormal	Abnormal	Abnormal	Abnormal	Abnormal	Abnormal	Abnormal	Abnormal
Abnormal	ROI 20	Abnormal	Abnormal	Abnormal	Abnormal	Abnormal	Abnormal	Abnormal	Abnormal
Abnormal	ROI 21	Abnormal	Abnormal	Abnormal	Abnormal	Abnormal	Abnormal	Abnormal	Abnormal
Abnormal	ROI 22	Abnormal	Abnormal	Abnormal	Abnormal	Abnormal	Abnormal	Abnormal	Abnormal
Abnormal	ROI 23	Abnormal	Normal	Normal	Abnormal	Abnormal	Abnormal	Abnormal	Abnormal
Abnormal	ROI 24	Abnormal	Abnormal	Normal	Abnormal	Abnormal	Abnormal	Abnormal	Abnormal
Abnormal	ROI 25	Abnormal	Abnormal	Abnormal	Abnormal	Abnormal	Abnormal	Abnormal	Abnormal
Normal	ROI 26	Abnormal	Normal	Normal	Abnormal	Normal	Normal	Normal	Abnormal
Abnormal	ROI 27	Abnormal	Abnormal	Abnormal	Abnormal	Abnormal	Abnormal	Abnormal	Abnormal
Normal	ROI 28	Abnormal	Normal	Normal	Normal	Normal	Normal	Normal	Abnormal
Abnormal	ROI 29	Abnormal	Abnormal	Abnormal	Abnormal	Abnormal	Abnormal	Abnormal	Abnormal
Abnormal	ROI 30	Abnormal	Abnormal	Abnormal	Abnormal	Abnormal	Abnormal	Abnormal	Abnormal
Abnormal	ROI 31	Abnormal	Abnormal	Abnormal	Abnormal	Abnormal	Abnormal	Abnormal	Abnormal
Normal	ROI 32	Normal	Normal	Normal	Normal	Normal	Normal	Normal	Normal
Abnormal	ROI 33	Abnormal	Abnormal	Abnormal	Abnormal	Abnormal	Abnormal	Abnormal	Abnormal
Abnormal	ROI 34	Abnormal	Normal	Normal	Abnormal	Abnormal	Abnormal	Abnormal	Abnormal
Normal	ROI 35	Normal	Normal	Normal	Abnormal	Normal	Normal	Normal	Abnormal
Abnormal	ROI 36	Abnormal	Normal	Abnormal	Abnormal	Abnormal	Abnormal	Abnormal	Abnormal
Abnormal	ROI 37	Abnormal	Abnormal	Abnormal	Abnormal	Abnormal	Abnormal	Abnormal	Abnormal
Normal	ROI 38	Normal	Normal	Normal	Abnormal	Normal	Normal	Normal	Abnormal
Abnormal	ROI 39	Abnormal	Abnormal	Abnormal	Abnormal	Abnormal	Abnormal	Abnormal	Abnormal
Abnormal	ROI 40	Abnormal	Abnormal	Abnormal	Abnormal	Abnormal	Abnormal	Abnormal	Abnormal
Abnormal	ROI 41	Abnormal	Abnormal	Normal	Abnormal	Abnormal	Abnormal	Abnormal	Abnormal
Abnormal	ROI 42	Normal	Normal	Normal	Abnormal	Abnormal	Abnormal	Abnormal	Abnormal
Abnormal	ROI 43	Abnormal	Normal	Abnormal	Abnormal	Abnormal	Abnormal	Normal	Abnormal
Abnormal	ROI 44	Abnormal	Abnormal	Abnormal	Abnormal	Abnormal	Abnormal	Abnormal	Abnormal
Abnormal	ROI 45	Abnormal	Normal	Abnormal	Abnormal	Abnormal	Abnormal	Normal	Abnormal
Abnormal	ROI 46	Abnormal	Abnormal	Abnormal	Abnormal	Abnormal	Abnormal	Abnormal	Abnormal
Abnormal	ROI 47	Abnormal	Abnormal	Abnormal	Abnormal	Abnormal	Abnormal	Abnormal	Abnormal
Normal	ROI 48	Abnormal	Abnormal	Normal	Abnormal	Abnormal	Abnormal	Normal	Abnormal

## Sheet: Fig. 6b Hybrid step
	All ratings of Hybrid step in Classification Test 1
Randomized ROIs for test	Ground truth	Rater 1	Rater 2	Rater 3	Rater 4	Rater 5	Rater 6	Rater 7	Rater 8
ROI 1	Abnormal	Abnormal	Abnormal	Abnormal	Abnormal	Abnormal	Abnormal	Abnormal	Abnormal
ROI 2	Abnormal	Abnormal	Abnormal	Abnormal	Abnormal	Abnormal	Abnormal	Abnormal	Abnormal
ROI 3	Abnormal	Abnormal	Abnormal	Abnormal	Abnormal	Abnormal	Abnormal	Abnormal	Abnormal
ROI 4	Abnormal	Abnormal	Abnormal	Abnormal	Abnormal	Abnormal	Abnormal	Abnormal	Abnormal
ROI 5	Abnormal	Abnormal	Abnormal	Abnormal	Abnormal	Abnormal	Abnormal	Abnormal	Abnormal
ROI 6	Abnormal	Abnormal	Abnormal	Abnormal	Abnormal	Abnormal	Abnormal	Abnormal	Abnormal
ROI 7	Abnormal	Abnormal	Abnormal	Abnormal	Abnormal	Abnormal	Abnormal	Abnormal	Abnormal
ROI 8	Abnormal	Abnormal	Abnormal	Abnormal	Abnormal	Abnormal	Abnormal	Abnormal	Abnormal
ROI 9	Abnormal	Abnormal	Abnormal	Abnormal	Abnormal	Abnormal	Abnormal	Abnormal	Abnormal
ROI 10	Abnormal	Abnormal	Abnormal	Abnormal	Abnormal	Abnormal	Abnormal	Abnormal	Abnormal
ROI 11	Abnormal	Abnormal	Abnormal	Abnormal	Abnormal	Abnormal	Abnormal	Abnormal	Abnormal
ROI 12	Abnormal	Abnormal	Abnormal	Abnormal	Abnormal	Abnormal	Abnormal	Abnormal	Abnormal
ROI 13	Abnormal	Abnormal	Abnormal	Abnormal	Abnormal	Abnormal	Abnormal	Abnormal	Abnormal
ROI 14	Abnormal	Abnormal	Abnormal	Abnormal	Abnormal	Abnormal	Abnormal	Abnormal	Abnormal
ROI 15	Normal	Normal	Normal	Normal	Normal	Normal	Normal	Normal	Normal
ROI 16	Abnormal	Abnormal	Abnormal	Abnormal	Abnormal	Abnormal	Abnormal	Abnormal	Abnormal
ROI 17	Normal	Normal	Normal	Normal	Normal	Normal	Normal	Normal	Normal
ROI 18	Abnormal	Abnormal	Abnormal	Abnormal	Abnormal	Abnormal	Abnormal	Abnormal	Abnormal
ROI 19	Abnormal	Abnormal	Abnormal	Abnormal	Abnormal	Abnormal	Abnormal	Abnormal	Abnormal
ROI 20	Abnormal	Abnormal	Abnormal	Abnormal	Abnormal	Abnormal	Abnormal	Abnormal	Abnormal
ROI 21	Abnormal	Abnormal	Abnormal	Abnormal	Abnormal	Abnormal	Abnormal	Abnormal	Abnormal
ROI 22	Abnormal	Abnormal	Abnormal	Abnormal	Abnormal	Abnormal	Abnormal	Abnormal	Abnormal
ROI 23	Abnormal	Abnormal	Abnormal	Abnormal	Abnormal	Abnormal	Abnormal	Abnormal	Abnormal
ROI 24	Abnormal	Abnormal	Abnormal	Abnormal	Abnormal	Abnormal	Abnormal	Abnormal	Abnormal
ROI 25	Abnormal	Abnormal	Abnormal	Abnormal	Abnormal	Abnormal	Abnormal	Abnormal	Abnormal
ROI 26	Normal	Normal	Normal	Normal	Normal	Normal	Normal	Normal	Normal
ROI 27	Abnormal	Abnormal	Abnormal	Abnormal	Abnormal	Abnormal	Abnormal	Abnormal	Abnormal
ROI 28	Normal	Normal	Normal	Normal	Normal	Normal	Normal	Normal	Normal
ROI 29	Abnormal	Abnormal	Abnormal	Abnormal	Abnormal	Abnormal	Abnormal	Abnormal	Abnormal
ROI 30	Abnormal	Abnormal	Abnormal	Abnormal	Abnormal	Abnormal	Abnormal	Abnormal	Abnormal
ROI 31	Abnormal	Abnormal	Abnormal	Abnormal	Abnormal	Abnormal	Abnormal	Abnormal	Abnormal
ROI 32	Normal	Normal	Normal	Normal	Normal	Normal	Normal	Normal	Normal
ROI 33	Abnormal	Abnormal	Abnormal	Abnormal	Abnormal	Abnormal	Abnormal	Abnormal	Abnormal
ROI 34	Abnormal	Abnormal	Abnormal	Abnormal	Abnormal	Abnormal	Abnormal	Abnormal	Abnormal
ROI 35	Normal	Normal	Normal	Normal	Normal	Normal	Normal	Normal	Normal
ROI 36	Abnormal	Abnormal	Abnormal	Abnormal	Abnormal	Abnormal	Abnormal	Abnormal	Abnormal
ROI 37	Abnormal	Abnormal	Abnormal	Abnormal	Abnormal	Abnormal	Abnormal	Abnormal	Abnormal
ROI 38	Normal	Normal	Normal	Normal	Normal	Normal	Normal	Normal	Normal
ROI 39	Abnormal	Abnormal	Abnormal	Abnormal	Abnormal	Abnormal	Abnormal	Abnormal	Abnormal
ROI 40	Abnormal	Abnormal	Abnormal	Abnormal	Abnormal	Abnormal	Abnormal	Abnormal	Abnormal
ROI 41	Abnormal	Abnormal	Abnormal	Abnormal	Abnormal	Abnormal	Abnormal	Abnormal	Abnormal
ROI 42	Abnormal	Abnormal	Abnormal	Abnormal	Abnormal	Abnormal	Abnormal	Abnormal	Abnormal
ROI 43	Abnormal	Abnormal	Abnormal	Abnormal	Abnormal	Abnormal	Abnormal	Abnormal	Abnormal
ROI 44	Abnormal	Abnormal	Abnormal	Abnormal	Abnormal	Abnormal	Abnormal	Abnormal	Abnormal
ROI 45	Abnormal	Abnormal	Abnormal	Abnormal	Abnormal	Abnormal	Abnormal	Abnormal	Abnormal
ROI 46	Abnormal	Abnormal	Abnormal	Abnormal	Abnormal	Abnormal	Abnormal	Abnormal	Abnormal
ROI 47	Abnormal	Abnormal	Abnormal	Abnormal	Abnormal	Abnormal	Abnormal	Abnormal	Abnormal
ROI 48	Normal	Normal	Normal	Normal	Normal	Normal	Normal	Normal	Normal

## Sheet: Fig. 6c OCT step
	All ratings of OCT step in Classification Test 2 N: normal squamous mucosa, gastric metaplasia, IM: intestinal metaplasia, D: dysplasia, IMC: intra-mucosal cancer
Randomized ROIs for test	Ground truth	Rater 1	Rater 2	Rater 3	Rater 4	Rater 5	Rater 6	Rater 7	Rater 8
ROI 1	D	D	D	D	D	D	D	D	D
ROI 2	IMC	GM	IMC	GM	IMC	GM	GM	GM	GM
ROI 3	IM	IM	IM	IM	IM	IM	IM	D	IM
ROI 4	IMC	GM	GM	GM	IMC	IMC	IMC	IMC	GM
ROI 5	GM	IMC	GM	GM	IMC	GM	GM	GM	GM
ROI 6	D	D	D	D	IM	D	D	D	D
ROI 7	GM	GM	IMC	GM	IM	GM	IMC	IM	GM
ROI 8	D	D	GM	D	D	D	D	D	D
ROI 9	IM	IM	IM	IM	IM	D	IM	D	IM
ROI 10	D	D	D	D	D	D	D	D	D
ROI 11	D	D	D	D	D	D	D	D	D
ROI 12	D	D	IM	D	D	IMC	IM	D	IM
ROI 13	D	D	D	D	D	D	D	D	D
ROI 14	GM	GM	IMC	GM	IMC	GM	GM	IMC	GM
ROI 15	N	N	N	N	N	N	N	N	N
ROI 16	D	D	D	D	D	D	D	D	D
ROI 17	N	N	N	IM	N	N	N	D	N
ROI 18	IM	IM	IM	IM	IM	D	IM	D	IM
ROI 19	IM	IM	IM	IM	IM	IM	IM	IM	IM
ROI 20	GM	IMC	GM	GM	GM	GM	GM	GM	GM
ROI 21	GM	GM	IMC	GM	GM	GM	GM	IMC	GM
ROI 22	IM	IM	IM	IM	IM	D	IM	IM	IM
ROI 23	IMC	IM	GM	GM	GM	IMC	IMC	IMC	GM
ROI 24	GM	GM	GM	GM	IMC	GM	IMC	IMC	GM
ROI 25	IMC	GM	GM	GM	IMC	IMC	GM	IMC	GM
ROI 26	N	N	N	N	N	N	N	N	N
ROI 27	IM	IM	IM	IM	IM	IM	IM	IM	IM
ROI 28	N	N	N	IM	N	N	N	N	N
ROI 29	GM	GM	GM	GM	IMC	IMC	GM	IMC	GM
ROI 30	IM	IM	IM	IM	IM	IM	GM	IM	IM
ROI 31	D	D	IM	D	D	D	D	D	D
ROI 32	N	N	N	N	IM	N	N	N	N
ROI 33	D	D	D	D	D	D	D	D	D
ROI 34	D	D	D	IMC	D	IMC	GM	D	D
ROI 35	N	N	N	N	IM	N	N	N	N
ROI 36	GM	IMC	IMC	GM	GM	GM	IMC	IMC	GM
ROI 37	IMC	GM	IMC	GM	IMC	IMC	IMC	IMC	GM
ROI 38	N	N	N	N	N	N	N	N	N
ROI 39	D	D	D	D	IM	D	D	D	D
ROI 40	IMC	GM	IMC	IMC	IMC	GM	IMC	GM	GM
ROI 41	IM	IM	IM	IM	IM	D	IM	D	IM
ROI 42	GM	IMC	GM	GM	GM	GM	IMC	IMC	GM
ROI 43	D	IM	D	D	D	D	D	D	D
ROI 44	IM	IM	IM	IM	IM	D	IM	D	IM
ROI 45	GM	GM	GM	GM	IMC	GM	IMC	IMC	GM
ROI 46	D	D	D	D	D	D	N	D	IM
ROI 47	D	D	IM	D	D	D	D	D	IM
ROI 48	N	N	N	N	N	N	N	N	N

## Sheet: Fig. 6c Hybrid step
	All ratings of Hybrid step in Classification Test 2 N: normal squamous mucosa, gastric metaplasia, IM: intestinal metaplasia, D: dysplasia, IMC: intra-mucosal cancer
Randomized ROIs for test	Ground truth	Rater 1	Rater 2	Rater 3	Rater 4	Rater 5	Rater 6	Rater 7	Rater 8
ROI 1	D	D	D	D	D	D	D	D	D
ROI 2	IMC	IMC	IMC	IMC	IMC	IMC	IMC	GM	GM
ROI 3	IM	IM	IM	IM	IM	IM	IM	D	IM
ROI 4	IMC	IMC	GM	GM	GM	IMC	IMC	IMC	GM
ROI 5	GM	GM	GM	GM	GM	GM	GM	GM	GM
ROI 6	D	D	D	D	D	D	D	D	D
ROI 7	GM	GM	GM	GM	GM	GM	GM	IM	GM
ROI 8	D	D	GM	D	D	D	D	D	D
ROI 9	IM	IM	IM	IM	IM	D	IM	D	IM
ROI 10	D	D	D	D	D	D	D	D	D
ROI 11	D	D	D	D	D	D	D	D	D
ROI 12	D	D	IM	D	D	IMC	IMC	D	IM
ROI 13	D	D	D	D	D	D	D	D	D
ROI 14	GM	GM	GM	GM	GM	GM	GM	GM	GM
ROI 15	N	N	N	N	N	N	N	N	N
ROI 16	D	D	D	D	D	D	D	D	D
ROI 17	N	N	N	N	N	N	N	N	IMC
ROI 18	IM	IM	IM	IM	IM	D	IM	D	IM
ROI 19	IM	IM	IM	IM	IM	IM	IM	IM	IM
ROI 20	GM	GM	GM	GM	GM	GM	GM	GM	GM
ROI 21	GM	GM	GM	GM	GM	GM	GM	GM	GM
ROI 22	IM	IM	IM	IM	IM	D	IM	IM	IM
ROI 23	IMC	IMC	IMC	IMC	IMC	IMC	IMC	IMC	IMC
ROI 24	GM	GM	GM	GM	GM	GM	GM	GM	GM
ROI 25	IMC	IMC	IMC	IMC	IMC	IMC	IMC	IMC	IMC
ROI 26	N	N	N	N	N	N	N	N	N
ROI 27	IM	IM	IM	IM	IM	IM	IM	IM	IM
ROI 28	N	N	N	N	N	N	N	N	N
ROI 29	GM	GM	GM	GM	GM	IMC	IMC	GM	GM
ROI 30	IM	IM	IM	IM	IM	IM	GM	IM	GM
ROI 31	D	D	IM	D	D	D	D	D	D
ROI 32	N	N	N	N	N	N	N	N	N
ROI 33	D	D	D	D	D	D	D	D	D
ROI 34	D	D	D	IMC	D	IMC	D	D	D
ROI 35	N	N	N	N	N	N	N	N	N
ROI 36	GM	GM	GM	GM	GM	GM	GM	GM	GM
ROI 37	IMC	IMC	IMC	IMC	IMC	IMC	IMC	IMC	IMC
ROI 38	N	N	N	N	N	N	N	N	N
ROI 39	D	D	D	D	D	D	D	D	D
ROI 40	IMC	IMC	IMC	IMC	IMC	IMC	IMC	IMC	IMC
ROI 41	IM	IM	IM	IM	D	D	IM	D	IM
ROI 42	GM	GM	GM	GM	GM	GM	GM	GM	GM
ROI 43	D	IM	D	D	D	D	D	D	D
ROI 44	IM	IM	IM	IM	IM	D	IM	D	IM
ROI 45	GM	GM	GM	GM	GM	GM	GM	GM	GM
ROI 46	D	D	D	D	D	D	IM	D	IM
ROI 47	D	D	IM	D	D	D	D	D	IM
ROI 48	N	N	N	N	N	N	N	N	N
